# Supplementary material for: First Insights into the Fecal Metabolome of Healthy, Free-Roaming Giraffes (Giraffa camelopardalis): An Untargeted GCxGC/TOF-MS Metabolomics Study
Source: Metabolites. 2024 Oct 28;14(11):586. doi: 10.3390/metabo14110586 (PMC11596133; doi:10.3390/metabo14110586)
Supplement: Supplementary file 1 [file metabolites-14-00586-s001.zip]

Archive with 1 entries (1 files):
- metabolites-3226042-supplementary.pdf
